# Supplementary material for: Establishment and characterization of cytochrome P450 1A1 CRISPR/Cas9 Knockout Bovine Foetal Hepatocyte Cell Line (BFH12)
Source: Cell Biol Toxicol. 2024 Mar 26;40(1):18. doi: 10.1007/s10565-024-09856-7 (PMC10963470; doi:10.1007/s10565-024-09856-7)
Supplement: Supplementary file 2 — Supplementary file2 (XLSX 48 KB) [file 10565_2024_9856_MOESM2_ESM.xlsx]

## Sheet: Table 4
Table 4. Differential expression analysis. The table reports the list of DEGs for the test CYP1A1 KO vs CTL. For each DEG, Ensembl ID, gene description, gene name, log2 fold change (logFC), mean log count per millions (logCPM), nominal P value and false discovery rate (FDR) are reported.
Ensembl ID	Gene description	Gene name	logFC	logCPM	PValue	FDR
ENSBTAG00000011538	kinesin family member 1A [Source:VGNC Symbol;Acc:VGNC:30590]	KIF1A	-6.54727	5.64274	7.08036e-13	6.70085e-09
ENSBTAG00000033190	phosphoglucomutase 5 [Source:VGNC Symbol;Acc:VGNC:32797]	PGM5	4.42889	7.03788	8.33376e-12	3.94354e-08
ENSBTAG00000000745	aquaporin 1 (Colton blood group) [Source:NCBI gene (formerly Entrezgene);Acc:282653]	AQP1	-3.13945	7.50494	3.11509e-11	9.82708e-08
ENSBTAG00000015991	cadherin 1 [Source:VGNC Symbol;Acc:VGNC:27090]	CDH1	-2.59599	5.90277	1.3279e-10	3.14181e-07
ENSBTAG00000006599	inhibin subunit beta E [Source:VGNC Symbol;Acc:VGNC:30203]	INHBE	-3.22956	5.44017	1.88578e-10	3.5694e-07
ENSBTAG00000004602	paired like homeodomain 1 [Source:VGNC Symbol;Acc:VGNC:32924]	PITX1	-5.38216	5.7753	1.27986e-09	2.01876e-06
ENSBTAG00000008541	microsomal glutathione S-transferase 1 [Source:VGNC Symbol;Acc:VGNC:31451]	MGST1	-2.99112	5.96029	3.01741e-09	4.07953e-06
ENSBTAG00000009405	transient receptor potential cation channel subfamily C member 4 [Source:VGNC Symbol;Acc:VGNC:36383]	TRPC4	3.31194	4.60854	3.75032e-09	4.43663e-06
ENSBTAG00000013556	unc-13 homolog D [Source:VGNC Symbol;Acc:VGNC:36666]	UNC13D	-2.99319	5.28445	5.551e-09	5.83718e-06
ENSBTAG00000007273	transferrin [Source:NCBI gene (formerly Entrezgene);Acc:280705]	TF	-3.32782	4.10148	1.07506e-08	1.01744e-05
ENSBTAG00000003052	proprotein convertase subtilisin/kexin type 7 [Source:VGNC Symbol;Acc:VGNC:32649]	PCSK7	1.68562	8.20711	1.31253e-08	1.06224e-05
ENSBTAG00000011424	tropomyosin 2 [Source:VGNC Symbol;Acc:VGNC:36252]	TPM2	1.63383	10.12	1.34688e-08	1.06224e-05
ENSBTAG00000016542	laminin subunit beta 3 [Source:VGNC Symbol;Acc:VGNC:30773]	LAMB3	-1.86872	5.76069	1.49783e-08	1.09042e-05
ENSBTAG00000014614	actin alpha 2, smooth muscle [Source:NCBI gene (formerly Entrezgene);Acc:515610]	ACTA2	2.42211	10.9999	1.80828e-08	1.14795e-05
ENSBTAG00000052312	#N/A	#N/A	3.11665	4.08514	1.81945e-08	1.14795e-05
ENSBTAG00000045757	troponin C1, slow skeletal and cardiac type [Source:VGNC Symbol;Acc:VGNC:36189]	TNNC1	-2.09509	5.36343	2.06854e-08	1.22354e-05
ENSBTAG00000001580	calmegin [Source:VGNC Symbol;Acc:VGNC:27437]	CLGN	4.07069	4.64687	3.25393e-08	1.81148e-05
ENSBTAG00000009153	MLX interacting protein like [Source:VGNC Symbol;Acc:VGNC:31510]	MLXIPL	-3.59285	5.33115	4.31499e-08	2.26872e-05
ENSBTAG00000001303	heat shock protein family B (small) member 8 [Source:VGNC Symbol;Acc:VGNC:53907]	HSPB8	-2.55339	4.24886	5.38253e-08	2.68107e-05
ENSBTAG00000012897	integrin subunit alpha 7 [Source:VGNC Symbol;Acc:VGNC:56212]	ITGA7	-2.57837	5.63891	5.82506e-08	2.70561e-05
ENSBTAG00000008852	sialic acid binding Ig like lectin 10 [Source:NCBI gene (formerly Entrezgene);Acc:504258]	SIGLEC10	-3.19994	3.4768	6.00358e-08	2.70561e-05
ENSBTAG00000000898	coagulation factor II thrombin receptor like 2 [Source:VGNC Symbol;Acc:VGNC:28685]	F2RL2	-1.99123	5.11627	8.23274e-08	3.54158e-05
ENSBTAG00000013919	major histocompatibility complex, class II, DRB3 [Source:NCBI gene (formerly Entrezgene);Acc:282530]	0	-6.24216	2.93883	9.28282e-08	3.81968e-05
ENSBTAG00000019839	latent transforming growth factor beta binding protein 1 [Source:VGNC Symbol;Acc:VGNC:31071]	LTBP1	3.13158	4.32914	1.10833e-07	4.3705e-05
ENSBTAG00000003880	elastin microfibril interfacer 2 [Source:VGNC Symbol;Acc:VGNC:28474]	EMILIN2	-3.17947	4.44193	1.19739e-07	4.53284e-05
ENSBTAG00000005431	LIM and cysteine rich domains 1 [Source:VGNC Symbol;Acc:VGNC:30926]	LMCD1	2.72758	3.44641	1.29707e-07	4.72135e-05
ENSBTAG00000018016	nuclear protein 1, transcriptional regulator [Source:VGNC Symbol;Acc:VGNC:32369]	NUPR1	-3.10371	5.31849	1.55577e-07	5.45328e-05
ENSBTAG00000006326	aldehyde dehydrogenase 1 family member L2 [Source:VGNC Symbol;Acc:VGNC:25812]	ALDH1L2	-1.96767	5.19423	1.78639e-07	6.03799e-05
ENSBTAG00000012405	platelet endothelial aggregation receptor 1 [Source:VGNC Symbol;Acc:VGNC:32734]	PEAR1	2.51165	4.22209	1.98388e-07	6.47429e-05
ENSBTAG00000004894	GTPase, IMAP family member 5 [Source:NCBI gene (formerly Entrezgene);Acc:505013]	GIMAP5	-8.44831	2.43131	2.10983e-07	6.6386e-05
ENSBTAG00000011207	calponin 1 [Source:VGNC Symbol;Acc:VGNC:27508]	CNN1	1.75473	9.39915	2.23799e-07	6.6386e-05
ENSBTAG00000031184	cyclin dependent kinase inhibitor 1C [Source:VGNC Symbol;Acc:VGNC:27144]	CDKN1C	-3.0834	3.81778	2.24467e-07	6.6386e-05
ENSBTAG00000048655	5'-nucleotidase ecto [Source:NCBI gene (formerly Entrezgene);Acc:281363]	NT5E	-3.7664	3.80453	2.31813e-07	6.64813e-05
ENSBTAG00000002029	immunoglobulin superfamily member 5 [Source:VGNC Symbol;Acc:VGNC:50201]	IGSF5	-3.17995	3.77597	2.96767e-07	8.20616e-05
ENSBTAG00000012963	villin like [Source:VGNC Symbol;Acc:VGNC:36795]	VILL	-6.20792	2.17457	3.0869e-07	8.20616e-05
ENSBTAG00000005373	tropomyosin 1 [Source:NCBI gene (formerly Entrezgene);Acc:281544]	TPM1	1.34906	11.4993	3.19214e-07	8.20616e-05
ENSBTAG00000019107	growth arrest specific 7 [Source:VGNC Symbol;Acc:VGNC:29262]	GAS7	-3.54108	3.72333	3.28563e-07	8.20616e-05
ENSBTAG00000002878	chordin [Source:VGNC Symbol;Acc:VGNC:27316]	CHRD	-2.44218	4.0857	3.29495e-07	8.20616e-05
ENSBTAG00000019612	ribonuclease A family member 4 [Source:VGNC Symbol;Acc:VGNC:33998]	RNASE4	-2.15537	5.01315	4.01742e-07	9.56387e-05
ENSBTAG00000001408	cannabinoid receptor interacting protein 1 [Source:VGNC Symbol;Acc:VGNC:27531]	CNRIP1	1.89422	5.3947	4.04221e-07	9.56387e-05
ENSBTAG00000020569	calcium voltage-gated channel auxiliary subunit alpha2delta 1 [Source:VGNC Symbol;Acc:VGNC:26679]	CACNA2D1	4.23416	2.54956	5.19518e-07	0.000119704
ENSBTAG00000013004	inter-alpha-trypsin inhibitor heavy chain 5 [Source:VGNC Symbol;Acc:VGNC:30337]	ITIH5	-8.72936	2.68518	5.31231e-07	0.000119704
ENSBTAG00000035998	creatine kinase B [Source:VGNC Symbol;Acc:VGNC:27384]	CKB	1.49128	6.27279	5.68242e-07	0.000122996
ENSBTAG00000011624	fibroblast growth factor 21 [Source:VGNC Symbol;Acc:VGNC:28977]	FGF21	-3.33215	2.66935	5.7183e-07	0.000122996
ENSBTAG00000008612	complement C1r [Source:VGNC Symbol;Acc:VGNC:56194]	C1R	-3.47373	3.99716	6.46258e-07	0.000135915
ENSBTAG00000010661	dihydropyrimidinase like 3 [Source:VGNC Symbol;Acc:VGNC:28196]	DPYSL3	1.72956	7.31926	6.77467e-07	0.000138127
ENSBTAG00000012290	sodium channel epithelial 1 subunit beta [Source:VGNC Symbol;Acc:VGNC:34356]	SCNN1B	-4.86586	2.79307	6.85964e-07	0.000138127
ENSBTAG00000019588	#N/A	#N/A	-8.06265	2.08148	7.25143e-07	0.000142974
ENSBTAG00000021035	cathepsin K [Source:VGNC Symbol;Acc:VGNC:27817]	CTSK	2.60533	6.41669	7.61728e-07	0.000147122
ENSBTAG00000013290	dysferlin [Source:VGNC Symbol;Acc:VGNC:28282]	DYSF	1.94278	4.51953	8.08423e-07	0.000153018
ENSBTAG00000051090	Kruppel like factor 13 [Source:NCBI gene (formerly Entrezgene);Acc:789710]	KLF13	-1.58417	5.80435	8.55859e-07	0.000158821
ENSBTAG00000046158	complement factor B [Source:NCBI gene (formerly Entrezgene);Acc:514076]	CFB	-2.99466	5.56391	1.0119e-06	0.000184166
ENSBTAG00000008028	chimerin 1 [Source:VGNC Symbol;Acc:VGNC:27307]	CHN1	3.16407	2.68495	1.04409e-06	0.000186439
ENSBTAG00000023374	fucosyltransferase 1 [Source:VGNC Symbol;Acc:VGNC:49145]	FUT1	-2.06251	4.1587	1.24794e-06	0.000218713
ENSBTAG00000006367	cellular communication network factor 2 [Source:VGNC Symbol;Acc:VGNC:27794]	CCN2	1.41803	8.77208	1.48623e-06	0.00025574
ENSBTAG00000012820	syntaxin 3 [Source:VGNC Symbol;Acc:VGNC:35439]	STX3	-2.78182	3.21399	1.60519e-06	0.000271277
ENSBTAG00000020426	#N/A	#N/A	7.51922	3.14141	1.64539e-06	0.000273192
ENSBTAG00000016847	ADP ribosylation factor like GTPase 4D [Source:VGNC Symbol;Acc:VGNC:26146]	ARL4D	-1.57957	5.73672	1.71116e-06	0.000279214
ENSBTAG00000037510	GTPase, IMAP family member 1 [Source:NCBI gene (formerly Entrezgene);Acc:615733]	0	3.08053	2.45977	1.88205e-06	0.000301893
ENSBTAG00000014737	vascular endothelial growth factor C [Source:VGNC Symbol;Acc:VGNC:36785]	VEGFC	2.14459	4.02085	2.08552e-06	0.000328956
ENSBTAG00000030671	hook microtubule tethering protein 1 [Source:VGNC Symbol;Acc:VGNC:29905]	HOOK1	-3.45605	2.95274	2.13914e-06	0.000331883
ENSBTAG00000020966	ALX homeobox 3 [Source:VGNC Symbol;Acc:VGNC:25854]	ALX3	2.28275	3.36254	2.23992e-06	0.000337308
ENSBTAG00000004840	complement C1s [Source:VGNC Symbol;Acc:VGNC:26630]	C1S	-2.46078	4.80335	2.24539e-06	0.000337308
ENSBTAG00000022989	family with sequence similarity 174 member B [Source:VGNC Symbol;Acc:VGNC:28762]	FAM174B	-3.70451	3.26564	2.56704e-06	0.000379602
ENSBTAG00000051845	uncharacterized LOC618541 [Source:NCBI gene (formerly Entrezgene);Acc:618541]	0	2.63875	4.17001	2.64468e-06	0.000385066
ENSBTAG00000011338	neuronal regeneration related protein [Source:NCBI gene (formerly Entrezgene);Acc:100125763]	NREP	3.48772	5.21928	2.72043e-06	0.00038764
ENSBTAG00000018749	nudix hydrolase 16 [Source:VGNC Symbol;Acc:VGNC:32330]	NUDT16	-1.8409	4.44697	2.74428e-06	0.00038764
ENSBTAG00000018474	interleukin 6 receptor [Source:VGNC Symbol;Acc:VGNC:30167]	IL6R	-2.15407	4.67696	3.49201e-06	0.000486005
ENSBTAG00000004355	roundabout guidance receptor 3 [Source:VGNC Symbol;Acc:VGNC:34080]	ROBO3	-2.66201	4.08636	3.6578e-06	0.000501702
ENSBTAG00000001333	#N/A	#N/A	2.60877	2.77239	3.82513e-06	0.000504224
ENSBTAG00000030974	tubulin alpha 4a [Source:VGNC Symbol;Acc:VGNC:49986]	TUBA4A	1.4718	7.9599	3.82805e-06	0.000504224
ENSBTAG00000009115	splA/ryanodine receptor domain and SOCS box containing 4 [Source:VGNC Symbol;Acc:VGNC:35249]	SPSB4	-3.32948	2.0472	3.83602e-06	0.000504224
ENSBTAG00000019708	acyl-CoA synthetase long chain family member 6 [Source:VGNC Symbol;Acc:VGNC:55153]	ACSL6	-2.50459	2.94145	4.30109e-06	0.00055761
ENSBTAG00000001801	synaptotagmin 4 [Source:VGNC Symbol;Acc:VGNC:35543]	SYT4	-1.77678	4.91244	4.39559e-06	0.000562161
ENSBTAG00000015638	interleukin 20 receptor subunit alpha [Source:VGNC Symbol;Acc:VGNC:30139]	IL20RA	-3.98276	2.88879	5.04349e-06	0.000636421
ENSBTAG00000047262	keratin 42 [Source:VGNC Symbol;Acc:VGNC:50431]	KRT42	-2.10259	3.36849	5.20762e-06	0.000648486
ENSBTAG00000048991	REC114 meiotic recombination protein [Source:NCBI gene (formerly Entrezgene);Acc:613762]	REC114	-2.35456	4.48319	5.75098e-06	0.000706848
ENSBTAG00000048737	#N/A	#N/A	4.60905	3.31028	6.13198e-06	0.000744013
ENSBTAG00000014127	prostaglandin-endoperoxide synthase 2 [Source:VGNC Symbol;Acc:VGNC:33512]	PTGS2	2.02062	5.60347	6.22897e-06	0.000746215
ENSBTAG00000008172	egl-9 family hypoxia inducible factor 3 [Source:VGNC Symbol;Acc:VGNC:28367]	EGLN3	-3.35623	2.58793	6.7677e-06	0.000800619
ENSBTAG00000048508	inhibin subunit beta A [Source:NCBI gene (formerly Entrezgene);Acc:281867]	INHBA	2.2852	7.31287	6.85965e-06	0.000801478
ENSBTAG00000006974	pleckstrin homology domain containing A7 [Source:VGNC Symbol;Acc:VGNC:33008]	PLEKHA7	-2.69985	2.94903	7.03985e-06	0.000812501
ENSBTAG00000007331	procollagen-lysine,2-oxoglutarate 5-dioxygenase 2 [Source:VGNC Symbol;Acc:VGNC:33040]	PLOD2	1.2447	6.83474	7.20788e-06	0.000821872
ENSBTAG00000005150	high mobility group box 3 [Source:NCBI gene (formerly Entrezgene);Acc:613729]	HMGB3	-1.75814	4.85458	7.86168e-06	0.00088575
ENSBTAG00000017390	#N/A	#N/A	4.03965	1.53571	8.01761e-06	0.00089269
ENSBTAG00000021051	zinc finger HIT-type containing 6 [Source:VGNC Symbol;Acc:VGNC:37361]	ZNHIT6	1.22674	6.51505	8.19258e-06	0.000901565
ENSBTAG00000006546	glutathione S-transferase alpha 2 [Source:NCBI gene (formerly Entrezgene);Acc:281805]	GSTA2	-3.8972	4.88253	9.17539e-06	0.000998114
ENSBTAG00000010277	#N/A	#N/A	7.14125	1.16089	1.002e-05	0.0010776
ENSBTAG00000011934	phosphoenolpyruvate carboxykinase 2, mitochondrial [Source:VGNC Symbol;Acc:VGNC:32632]	PCK2	-1.25415	6.18832	1.11686e-05	0.00118728
ENSBTAG00000014713	retinoic acid receptor responder 1 [Source:VGNC Symbol;Acc:VGNC:33731]	RARRES1	-2.75981	7.34841	1.15343e-05	0.00118728
ENSBTAG00000005275	cAMP-dependent protein kinase inhibitor gamma [Source:VGNC Symbol;Acc:VGNC:32942]	PKIG	-1.68305	4.22286	1.15828e-05	0.00118728
ENSBTAG00000052658	#N/A	#N/A	5.50012	1.31971	1.16545e-05	0.00118728
ENSBTAG00000000986	USH1 protein network component harmonin [Source:VGNC Symbol;Acc:VGNC:36704]	USH1C	-2.43388	3.82085	1.16671e-05	0.00118728
ENSBTAG00000015505	fatty acid desaturase 2 [Source:VGNC Symbol;Acc:VGNC:28702]	FADS2	-1.15597	6.68683	1.28635e-05	0.00129511
ENSBTAG00000001662	EH domain containing 3 [Source:VGNC Symbol;Acc:VGNC:28373]	EHD3	1.41544	4.97178	1.31505e-05	0.00130285
ENSBTAG00000002974	flavin containing dimethylaniline monoxygenase 2 [Source:VGNC Symbol;Acc:VGNC:29050]	FMO2	-7.1143	1.27084	1.32157e-05	0.00130285
ENSBTAG00000000715	#N/A	#N/A	3.72012	2.09634	1.36949e-05	0.00133617
ENSBTAG00000003665	nucleoporin 210 [Source:VGNC Symbol;Acc:VGNC:32356]	NUP210	-6.15161	3.97938	1.39166e-05	0.00134215
ENSBTAG00000019712	ST14 transmembrane serine protease matriptase [Source:NCBI gene (formerly Entrezgene);Acc:767617]	ST14	-2.07208	3.63525	1.4235e-05	0.00134215
ENSBTAG00000008550	GTPase, IMAP family member 7 [Source:NCBI gene (formerly Entrezgene);Acc:100125415]	GIMAP7	2.80052	5.81083	1.42596e-05	0.00134215
ENSBTAG00000001364	diphthamine biosynthesis 6 [Source:VGNC Symbol;Acc:VGNC:28181]	DPH6	-1.55739	5.58733	1.43234e-05	0.00134215
ENSBTAG00000049861	Bos taurus BoWC1.1 (WC1), mRNA. [Source:RefSeq mRNA;Acc:NM_001281899]	WC1	7.25771	1.25445	1.48479e-05	0.00137765
ENSBTAG00000017856	thiosulfate sulfurtransferase like domain containing 1 [Source:VGNC Symbol;Acc:VGNC:50177]	TSTD1	-1.70655	5.85721	1.59144e-05	0.00146227
ENSBTAG00000019928	aquaporin 11 [Source:VGNC Symbol;Acc:VGNC:26045]	AQP11	2.70398	2.69557	1.67195e-05	0.00152148
ENSBTAG00000019707	GATA binding protein 2 [Source:VGNC Symbol;Acc:VGNC:29266]	GATA2	-1.73887	4.30395	1.81713e-05	0.00163784
ENSBTAG00000008283	Fli-1 proto-oncogene, ETS transcription factor [Source:VGNC Symbol;Acc:VGNC:29031]	FLI1	5.0727	0.981652	1.85256e-05	0.00165402
ENSBTAG00000014920	semaphorin 3E [Source:VGNC Symbol;Acc:VGNC:34430]	SEMA3E	3.06572	2.07871	1.97635e-05	0.00174805
ENSBTAG00000011543	programmed cell death 1 [Source:VGNC Symbol;Acc:VGNC:32657]	PDCD1	-2.47158	3.6924	2.12059e-05	0.00185827
ENSBTAG00000009851	roundabout guidance receptor 1 [Source:VGNC Symbol;Acc:VGNC:34078]	ROBO1	1.62866	4.51465	2.16461e-05	0.00186463
ENSBTAG00000030259	Ras protein specific guanine nucleotide releasing factor 2 [Source:VGNC Symbol;Acc:VGNC:33746]	RASGRF2	3.5233	1.77347	2.16725e-05	0.00186463
ENSBTAG00000000277	interleukin 18 [Source:VGNC Symbol;Acc:VGNC:30126]	IL18	1.39622	8.23992	2.22076e-05	0.00188393
ENSBTAG00000051486	ubiquitin fold modifier 1 [Source:NCBI gene (formerly Entrezgene);Acc:530547]	UFM1	1.49877	4.55879	2.22951e-05	0.00188393
ENSBTAG00000018158	transmembrane protein 139 [Source:VGNC Symbol;Acc:VGNC:35972]	TMEM139	-1.76707	4.21531	2.41602e-05	0.00202347
ENSBTAG00000001694	TYRO3 protein tyrosine kinase [Source:VGNC Symbol;Acc:VGNC:36551]	TYRO3	-1.21203	5.63468	2.49627e-05	0.00207234
ENSBTAG00000009020	cysteine rich transmembrane BMP regulator 1 [Source:VGNC Symbol;Acc:VGNC:27710]	CRIM1	1.03339	8.59992	2.67398e-05	0.00220057
ENSBTAG00000015730	major histocompatibility complex, class II, DM alpha [Source:NCBI gene (formerly Entrezgene);Acc:282490]	BOLA-DMA	-1.45495	4.5358	2.74811e-05	0.00224208
ENSBTAG00000037605	SLA class II histocompatibility antigen, DQ haplotype D alpha chain-like [Source:NCBI gene (formerly Entrezgene);Acc:100848815]	0	-6.92661	1.11491	3.00837e-05	0.00243344
ENSBTAG00000008954	proteasome 20S subunit beta 9 [Source:VGNC Symbol;Acc:VGNC:33453]	PSMB9	1.28416	4.84521	3.06599e-05	0.00245902
ENSBTAG00000012737	G protein-coupled receptor 65 [Source:VGNC Symbol;Acc:VGNC:29596]	GPR65	2.41257	3.15108	3.11337e-05	0.0024706
ENSBTAG00000022861	#N/A	#N/A	4.7169	1.33945	3.13263e-05	0.0024706
ENSBTAG00000002107	frizzled class receptor 1 [Source:VGNC Symbol;Acc:VGNC:29165]	FZD1	1.69079	4.014	3.215e-05	0.00251461
ENSBTAG00000011190	filamin A [Source:VGNC Symbol;Acc:VGNC:29033]	FLNA	1.46118	9.84892	3.28461e-05	0.002548
ENSBTAG00000001043	#N/A	#N/A	4.83297	1.43834	3.34084e-05	0.00257055
ENSBTAG00000002006	thrombospondin 1 [Source:VGNC Symbol;Acc:VGNC:35828]	THBS1	2.8149	8.74892	3.48825e-05	0.00266025
ENSBTAG00000045877	TSC22 domain family member 3 [Source:NCBI gene (formerly Entrezgene);Acc:100125309]	TSC22D3	-1.37148	5.08605	3.51365e-05	0.00266025
ENSBTAG00000012805	tetraspanin 13 [Source:VGNC Symbol;Acc:VGNC:36428]	TSPAN13	1.12165	7.19081	3.88169e-05	0.00291558
ENSBTAG00000014906	versican [Source:VGNC Symbol;Acc:VGNC:36778]	VCAN	2.07842	5.65886	3.93936e-05	0.00292002
ENSBTAG00000020852	solute carrier family 16 member 11 [Source:VGNC Symbol;Acc:VGNC:34685]	SLC16A11	-1.77801	3.84929	3.9493e-05	0.00292002
ENSBTAG00000000011	L-threonine dehydrogenase [Source:NCBI gene (formerly Entrezgene);Acc:511957]	TDH	4.42193	1.10883	4.03509e-05	0.00296032
ENSBTAG00000015228	CD74 molecule [Source:VGNC Symbol;Acc:VGNC:52227]	CD74	-4.27786	1.66515	4.14625e-05	0.00301847
ENSBTAG00000010645	#N/A	#N/A	-6.80194	1.01604	4.19995e-05	0.00302764
ENSBTAG00000008827	SPARC (osteonectin), cwcv and kazal like domains proteoglycan 2 [Source:VGNC Symbol;Acc:VGNC:35226]	SPOCK2	-3.43154	2.6474	4.22283e-05	0.00302764
ENSBTAG00000013085	chymotrypsin-like elastase family, member 3B [Source:NCBI gene (formerly Entrezgene);Acc:281752]	CELA3B	2.77853	3.14265	4.31204e-05	0.00305489
ENSBTAG00000016169	inhibitor of DNA binding 1, HLH protein [Source:VGNC Symbol;Acc:VGNC:30031]	ID1	-1.19348	8.41629	4.32539e-05	0.00305489
ENSBTAG00000001517	keratin 18 [Source:VGNC Symbol;Acc:VGNC:30719]	KRT18	-6.7516	6.21439	4.46432e-05	0.00312965
ENSBTAG00000007241	SLAM family member 9 [Source:VGNC Symbol;Acc:VGNC:34657]	SLAMF9	1.48152	4.24724	4.90604e-05	0.00341402
ENSBTAG00000009111	leucine rich repeat neuronal 2 [Source:HGNC Symbol;Acc:HGNC:16914]	LRRN2	-4.88282	1.0657	5.0026e-05	0.00345581
ENSBTAG00000011617	MEF2 activating motif and SAP domain containing transcriptional regulator [Source:VGNC Symbol;Acc:VGNC:31160]	MAMSTR	-1.81906	3.29105	5.41593e-05	0.00371423
ENSBTAG00000054287	C1q and TNF related 2 [Source:NCBI gene (formerly Entrezgene);Acc:539842]	C1QTNF2	-3.40695	1.75725	5.9666e-05	0.00402953
ENSBTAG00000018732	heat shock protein family A (Hsp70) member 12B [Source:NCBI gene (formerly Entrezgene);Acc:515590]	HSPA12B	-4.49969	1.41432	5.96939e-05	0.00402953
ENSBTAG00000003832	microfibril associated protein 2 [Source:VGNC Symbol;Acc:VGNC:31422]	MFAP2	-2.8685	2.76672	6.00342e-05	0.00402953
ENSBTAG00000012969	dickkopf WNT signaling pathway inhibitor 2 [Source:VGNC Symbol;Acc:VGNC:28080]	DKK2	2.68451	7.06888	6.2398e-05	0.00415616
ENSBTAG00000045754	small integral membrane protein 1 (Vel blood group) [Source:NCBI gene (formerly Entrezgene);Acc:100302586]	SMIM1	-2.99919	1.92835	6.27992e-05	0.00415616
ENSBTAG00000002688	ATPase Na+/K+ transporting subunit beta 1 [Source:VGNC Symbol;Acc:VGNC:26285]	ATP1B1	-1.3235	4.61188	6.4634e-05	0.00422189
ENSBTAG00000036028	brain expressed X-linked 2 [Source:NCBI gene (formerly Entrezgene);Acc:768028]	BEX2	-2.52488	4.14159	6.49919e-05	0.00422189
ENSBTAG00000016649	cyclin D2 [Source:VGNC Symbol;Acc:VGNC:26963]	CCND2	1.65562	3.29217	6.51305e-05	0.00422189
ENSBTAG00000017537	prostaglandin I2 synthase [Source:VGNC Symbol;Acc:VGNC:33509]	PTGIS	-2.28254	3.57392	6.78811e-05	0.00437025
ENSBTAG00000018082	quinolinate phosphoribosyltransferase [Source:NCBI gene (formerly Entrezgene);Acc:614254]	QPRT	-1.42791	6.1485	7.10487e-05	0.00451167
ENSBTAG00000001823	stanniocalcin 2 [Source:VGNC Symbol;Acc:VGNC:35378]	STC2	-1.71917	5.65235	7.12581e-05	0.00451167
ENSBTAG00000007129	inositol 1,4,5-triphosphate receptor associated 1 [Source:NCBI gene (formerly Entrezgene);Acc:281918]	IRAG1	2.08607	3.22684	7.18436e-05	0.00451167
ENSBTAG00000007352	potassium voltage-gated channel subfamily C member 4 [Source:VGNC Symbol;Acc:VGNC:30433]	KCNC4	-3.37381	1.27331	7.19846e-05	0.00451167
ENSBTAG00000014670	brain expressed X-linked 5 [Source:VGNC Symbol;Acc:VGNC:50553]	BEX5	-3.59096	2.5521	7.36677e-05	0.00458678
ENSBTAG00000051540	fibronectin type III domain containing 5 [Source:HGNC Symbol;Acc:HGNC:20240]	FNDC5	1.60608	3.89138	7.4581e-05	0.0046133
ENSBTAG00000010402	myosin heavy chain 9 [Source:VGNC Symbol;Acc:VGNC:31798]	MYH9	1.49269	7.90623	7.59031e-05	0.00464603
ENSBTAG00000004557	dehydrogenase/reductase 9 [Source:VGNC Symbol;Acc:VGNC:28046]	DHRS9	-1.22339	5.63052	7.6092e-05	0.00464603
ENSBTAG00000047330	fatty acid binding protein 5 [Source:NCBI gene (formerly Entrezgene);Acc:281760]	FABP5	2.08789	4.74063	7.72625e-05	0.00468183
ENSBTAG00000013848	adhesion G protein-coupled receptor D1 [Source:VGNC Symbol;Acc:VGNC:53887]	ADGRD1	-1.32422	5.4581	7.76677e-05	0.00468183
ENSBTAG00000000476	thrombopoietin [Source:VGNC Symbol;Acc:VGNC:35844]	THPO	-2.5995	2.56491	7.87503e-05	0.00469513
ENSBTAG00000039682	microtubule associated scaffold protein 1 [Source:VGNC Symbol;Acc:VGNC:31756]	MTUS1	-2.22462	4.50138	7.88806e-05	0.00469513
ENSBTAG00000040512	Purkinje cell protein 4 like 1 [Source:VGNC Symbol;Acc:VGNC:32645]	PCP4L1	2.12252	2.58467	8.14193e-05	0.00481595
ENSBTAG00000018703	#N/A	#N/A	3.85948	1.08503	8.42231e-05	0.00492441
ENSBTAG00000050852	C-X-C motif chemokine ligand 9 [Source:NCBI gene (formerly Entrezgene);Acc:513990]	CXCL9	1.96385	5.18843	8.42935e-05	0.00492441
ENSBTAG00000021945	nidogen 2 [Source:VGNC Symbol;Acc:VGNC:32074]	NID2	1.19285	7.91463	8.49951e-05	0.00493493
ENSBTAG00000001241	ISL LIM homeobox 1 [Source:VGNC Symbol;Acc:VGNC:30296]	ISL1	2.12826	2.63078	8.62221e-05	0.00497564
ENSBTAG00000007196	transgelin [Source:VGNC Symbol;Acc:VGNC:35585]	TAGLN	2.27151	4.38373	8.76356e-05	0.00501996
ENSBTAG00000015749	STEAP family member 1 [Source:NCBI gene (formerly Entrezgene);Acc:515156]	STEAP1	1.38797	4.41247	8.80509e-05	0.00501996
ENSBTAG00000024493	dehydrogenase/reductase 3 [Source:VGNC Symbol;Acc:VGNC:97260]	DHRS3	1.19475	5.66467	8.95974e-05	0.00507755
ENSBTAG00000016315	coactosin like F-actin binding protein 1 [Source:VGNC Symbol;Acc:VGNC:27626]	COTL1	1.45192	8.33292	9.36647e-05	0.00527645
ENSBTAG00000016857	ADAM metallopeptidase with thrombospondin type 1 motif 15 [Source:VGNC Symbol;Acc:VGNC:25619]	ADAMTS15	-1.25697	5.77274	9.46954e-05	0.00530294
ENSBTAG00000012078	transmembrane protein 176A [Source:VGNC Symbol;Acc:VGNC:36000]	TMEM176A	-1.85337	2.93189	0.000103439	0.00572947
ENSBTAG00000012849	collagen type IV alpha 1 chain [Source:VGNC Symbol;Acc:VGNC:50081]	COL4A1	1.17356	7.4521	0.000103859	0.00572947
ENSBTAG00000021526	#N/A	#N/A	3.3919	2.95388	0.000104128	0.00572947
ENSBTAG00000004159	#N/A	#N/A	2.56967	1.58671	0.000108892	0.00595696
ENSBTAG00000047661	#N/A	#N/A	3.39072	1.83495	0.000111068	0.00604105
ENSBTAG00000020221	Wnt family member 5A [Source:VGNC Symbol;Acc:VGNC:36960]	WNT5A	1.40088	4.76472	0.000114357	0.00618442
ENSBTAG00000010620	ATPase H+ transporting V1 subunit B1 [Source:VGNC Symbol;Acc:VGNC:26317]	ATP6V1B1	-1.2067	5.32019	0.000115691	0.006221
ENSBTAG00000013745	integrin subunit alpha 5 [Source:VGNC Symbol;Acc:VGNC:30317]	ITGA5	1.35318	5.19775	0.000118252	0.00628556
ENSBTAG00000039719	phosphoglycerate dehydrogenase [Source:VGNC Symbol;Acc:VGNC:55654]	PHGDH	-1.01564	8.58197	0.000118637	0.00628556
ENSBTAG00000019203	S100 calcium binding protein A4 [Source:VGNC Symbol;Acc:VGNC:34244]	S100A4	-1.15185	9.93406	0.000118884	0.00628556
ENSBTAG00000014676	shroom family member 1 [Source:VGNC Symbol;Acc:VGNC:34608]	SHROOM1	-1.75053	3.18562	0.00012017	0.00631828
ENSBTAG00000003675	adhesion G protein-coupled receptor L1 [Source:VGNC Symbol;Acc:VGNC:25671]	ADGRL1	-1.45452	3.90165	0.000123086	0.00643582
ENSBTAG00000027425	coiled-coil domain containing 190 [Source:VGNC Symbol;Acc:VGNC:26883]	CCDC190	-2.457	2.36807	0.000130259	0.00677349
ENSBTAG00000008313	Kruppel like factor 15 [Source:VGNC Symbol;Acc:VGNC:30629]	KLF15	-3.25534	1.18408	0.000131465	0.00679209
ENSBTAG00000021607	NADH:ubiquinone oxidoreductase complex assembly factor 2 [Source:VGNC Symbol;Acc:VGNC:31954]	NDUFAF2	1.5949	3.66268	0.000132052	0.00679209
ENSBTAG00000013406	cysteine and glycine rich protein 2 [Source:VGNC Symbol;Acc:VGNC:27774]	CSRP2	1.5432	7.76499	0.000133829	0.00684624
ENSBTAG00000003733	transmembrane 4 L six family member 5 [Source:VGNC Symbol;Acc:VGNC:35907]	TM4SF5	-2.03199	4.13806	0.000140277	0.00713753
ENSBTAG00000021940	coiled-coil domain containing 149 [Source:VGNC Symbol;Acc:VGNC:26855]	CCDC149	-3.50926	1.62804	0.000150296	0.00760641
ENSBTAG00000014861	solute carrier family 20 member 2 [Source:VGNC Symbol;Acc:VGNC:34718]	SLC20A2	-2.07922	2.51299	0.000152411	0.00767245
ENSBTAG00000014092	CUGBP Elav-like family member 6 [Source:NCBI gene (formerly Entrezgene);Acc:539205]	CELF6	-1.57597	3.2583	0.000155754	0.00779924
ENSBTAG00000003837	R-spondin 1 [Source:VGNC Symbol;Acc:VGNC:34188]	RSPO1	-3.14957	1.74334	0.000158744	0.00790711
ENSBTAG00000053595	homeobox A9 [Source:NCBI gene (formerly Entrezgene);Acc:510459]	HOXA9	-4.96857	3.11809	0.000163719	0.00811222
ENSBTAG00000031287	transmembrane protein 158 [Source:VGNC Symbol;Acc:VGNC:99741]	TMEM158	1.17542	6.3335	0.000166398	0.00820201
ENSBTAG00000021485	chromosome 3 C1orf54 homolog [Source:VGNC Symbol;Acc:VGNC:52714]	C3H1orf54	-2.04254	3.29564	0.000168606	0.0082293
ENSBTAG00000009512	EPS8 like 1 [Source:VGNC Symbol;Acc:VGNC:28556]	EPS8L1	-1.75755	3.43291	0.000169503	0.0082293
ENSBTAG00000023026	serpin family B member 2-like [Source:NCBI gene (formerly Entrezgene);Acc:281376]	0	-3.07686	2.23362	0.00016956	0.0082293
ENSBTAG00000026896	forkhead box F2 [Source:VGNC Symbol;Acc:VGNC:29085]	FOXF2	-3.10339	1.69923	0.000173808	0.0083682
ENSBTAG00000011976	cytochrome P450, family 4, subfamily B, polypeptide 1 [Source:NCBI gene (formerly Entrezgene);Acc:540149]	CYP4B1	-3.33705	1.49056	0.00017419	0.0083682
ENSBTAG00000010175	collagen type VIII alpha 2 chain [Source:VGNC Symbol;Acc:VGNC:27575]	COL8A2	-1.84598	2.99492	0.000187625	0.00896809
ENSBTAG00000014972	prostaglandin E receptor 4 [Source:VGNC Symbol;Acc:VGNC:33504]	PTGER4	1.75769	3.227	0.000206992	0.00984407
ENSBTAG00000015441	actin gamma 2, smooth muscle [Source:VGNC Symbol;Acc:VGNC:59201]	ACTG2	4.45458	5.57952	0.000210289	0.00994972
ENSBTAG00000015254	galactosidase beta 1 [Source:VGNC Symbol;Acc:VGNC:29391]	GLB1	-1.0696	6.50181	0.000211316	0.00994972
ENSBTAG00000013213	odd-skipped related transciption factor 2 [Source:VGNC Symbol;Acc:VGNC:32477]	OSR2	1.35889	4.16238	0.000229099	0.0107222
ENSBTAG00000020116	Bos taurus uncharacterized protein 100125016 (LOC100125916), mRNA. [Source:RefSeq mRNA;Acc:NM_001105487]	JSP.1	1.23895	7.98033	0.000229989	0.0107222
ENSBTAG00000018133	semaphorin 3A [Source:VGNC Symbol;Acc:VGNC:34426]	SEMA3A	2.3717	1.54994	0.00023896	0.0110826
ENSBTAG00000013303	acyl-CoA synthetase short chain family member 2 [Source:VGNC Symbol;Acc:VGNC:25571]	ACSS2	-1.44573	4.92157	0.000240061	0.0110826
ENSBTAG00000049300	alanyl-tRNA synthetase domain containing 1 [Source:NCBI gene (formerly Entrezgene);Acc:100125882]	AARSD1	1.3353	3.91294	0.000247172	0.0113555
ENSBTAG00000022588	chromosome 14 C8orf34 homolog [Source:VGNC Symbol;Acc:VGNC:52625]	C14H8orf34	1.78484	2.83737	0.000252955	0.0115651
ENSBTAG00000000078	GLI pathogenesis related 2 [Source:VGNC Symbol;Acc:VGNC:29405]	GLIPR2	0.919529	8.17722	0.000254583	0.0115835
ENSBTAG00000003835	bone morphogenetic protein 4 [Source:VGNC Symbol;Acc:VGNC:26519]	BMP4	-1.04532	7.27095	0.000256881	0.0116153
ENSBTAG00000020589	ectonucleoside triphosphate diphosphohydrolase 1 [Source:VGNC Symbol;Acc:VGNC:97269]	ENTPD1	2.61309	1.62075	0.000257736	0.0116153
ENSBTAG00000019916	calmin [Source:VGNC Symbol;Acc:VGNC:27452]	CLMN	-1.68253	3.13978	0.000274467	0.0123107
ENSBTAG00000015919	prostate androgen-regulated mucin-like protein 1 [Source:VGNC Symbol;Acc:VGNC:32587]	PARM1	2.78712	1.74199	0.00027656	0.0123461
ENSBTAG00000032821	sciellin [Source:VGNC Symbol;Acc:VGNC:34329]	SCEL	-1.45802	4.01221	0.000285226	0.0126732
ENSBTAG00000003548	#N/A	#N/A	-5.44219	1.50981	0.000288583	0.0127624
ENSBTAG00000009230	fibulin 7 [Source:VGNC Symbol;Acc:VGNC:28884]	FBLN7	-2.70519	2.15152	0.00030296	0.0133359
ENSBTAG00000001152	TLE family member 6, subcortical maternal complex member [Source:VGNC Symbol;Acc:VGNC:52895]	TLE6	-2.09614	2.02439	0.000305261	0.0133749
ENSBTAG00000026676	syndecan 3 [Source:VGNC Symbol;Acc:VGNC:34380]	SDC3	1.13395	5.28374	0.000322137	0.0140493
ENSBTAG00000001100	interleukin 22 receptor subunit alpha 1 [Source:VGNC Symbol;Acc:VGNC:30144]	IL22RA1	-1.68175	3.02545	0.000331435	0.0143885
ENSBTAG00000002979	phosphoinositide-3-kinase regulatory subunit 3 [Source:NCBI gene (formerly Entrezgene);Acc:286865]	PIK3R3	2.38412	2.77641	0.000334789	0.0143963
ENSBTAG00000018644	PDZ domain containing ring finger 3 [Source:VGNC Symbol;Acc:VGNC:32731]	PDZRN3	1.91517	3.76246	0.000334875	0.0143963
ENSBTAG00000002669	Ras association domain family member 4 [Source:VGNC Symbol;Acc:VGNC:33760]	RASSF4	-2.34364	1.77398	0.000336177	0.0143963
ENSBTAG00000033510	myelin protein zero like 2 [Source:VGNC Symbol;Acc:VGNC:31593]	MPZL2	-3.11787	1.71126	0.000338851	0.0144454
ENSBTAG00000007665	natriuretic peptide receptor 3 [Source:NCBI gene (formerly Entrezgene);Acc:281358]	NPR3	1.54845	6.44736	0.000346016	0.0146847
ENSBTAG00000039509	G protein-coupled receptor class C group 5 member A [Source:VGNC Symbol;Acc:VGNC:29606]	GPRC5A	1.86381	4.02145	0.00035007	0.014696
ENSBTAG00000003329	follistatin [Source:VGNC Symbol;Acc:VGNC:29134]	FST	1.38477	7.33173	0.000351225	0.014696
ENSBTAG00000004432	Bos taurus chordin like 1 (CHRDL1), mRNA. [Source:RefSeq mRNA;Acc:NM_001205187]	CHRDL1	-1.34182	4.10878	0.000351475	0.014696
ENSBTAG00000018349	IFI30 lysosomal thiol reductase [Source:VGNC Symbol;Acc:VGNC:30043]	IFI30	-1.49313	3.99608	0.000352494	0.014696
ENSBTAG00000006775	solute carrier family 12 member 7 [Source:VGNC Symbol;Acc:VGNC:34670]	SLC12A7	-1.49127	4.46828	0.000356656	0.0148043
ENSBTAG00000001857	docking protein 4 [Source:VGNC Symbol;Acc:VGNC:28168]	DOK4	-1.16166	5.31378	0.000365263	0.0150954
ENSBTAG00000011700	plasmolipin [Source:VGNC Symbol;Acc:VGNC:33037]	PLLP	-2.36597	2.0699	0.000367684	0.0151294
ENSBTAG00000010444	erb-b2 receptor tyrosine kinase 3 [Source:VGNC Symbol;Acc:VGNC:28564]	ERBB3	-1.81422	2.50774	0.000371437	0.0152176
ENSBTAG00000049663	protein phosphatase 4 regulatory subunit 4 [Source:NCBI gene (formerly Entrezgene);Acc:537521]	0	-2.92398	1.72904	0.000373533	0.0152376
ENSBTAG00000034693	synaptotagmin 1 [Source:VGNC Symbol;Acc:VGNC:35535]	SYT1	1.07899	5.89674	0.000386101	0.0156827
ENSBTAG00000010371	ChaC glutathione specific gamma-glutamylcyclotransferase 1 [Source:VGNC Symbol;Acc:VGNC:27262]	CHAC1	-1.13843	5.1156	0.000391437	0.0158315
ENSBTAG00000005163	S100 calcium binding protein A1 [Source:VGNC Symbol;Acc:VGNC:34236]	S100A1	-1.74167	3.20155	0.000393285	0.0158385
ENSBTAG00000010850	SERTA domain containing 4 [Source:VGNC Symbol;Acc:VGNC:34486]	SERTAD4	1.18564	5.35129	0.000398644	0.0159863
ENSBTAG00000001981	solute carrier family 6 member 17 [Source:VGNC Symbol;Acc:VGNC:50163]	SLC6A17	1.13222	6.35966	0.000411797	0.0164441
ENSBTAG00000008635	sulfotransferase family, cytosolic, 1A, phenol-preferring, member 1 [Source:NCBI gene (formerly Entrezgene);Acc:282485]	SULT1A1	-2.15922	7.49619	0.000416379	0.0165572
ENSBTAG00000048565	brain abundant membrane attached signal protein 1 [Source:NCBI gene (formerly Entrezgene);Acc:286842]	BASP1	1.0841	8.8897	0.000418318	0.0165647
ENSBTAG00000003544	sphingosine-1-phosphate receptor 5 [Source:VGNC Symbol;Acc:VGNC:34256]	S1PR5	-1.48514	4.13233	0.000423698	0.0166638
ENSBTAG00000000292	T cell immune regulator 1, ATPase H+ transporting V0 subunit a3 [Source:VGNC Symbol;Acc:VGNC:56298]	TCIRG1	-1.06103	5.78954	0.000424342	0.0166638
ENSBTAG00000020700	chloride voltage-gated channel 6 [Source:VGNC Symbol;Acc:VGNC:27400]	CLCN6	-1.47368	3.06516	0.000430912	0.0168262
ENSBTAG00000003322	tubulin tyrosine ligase like 7 [Source:VGNC Symbol;Acc:VGNC:36495]	TTLL7	2.30855	2.5806	0.000432034	0.0168262
ENSBTAG00000008743	aldehyde dehydrogenase 2 family member [Source:NCBI gene (formerly Entrezgene);Acc:508629]	ALDH2	-1.10689	5.52131	0.000440292	0.0170776
ENSBTAG00000012451	major histocompatibility complex, class II, DM beta [Source:NCBI gene (formerly Entrezgene);Acc:282491]	BOLA-DMB	-2.03694	1.90534	0.000443422	0.0171288
ENSBTAG00000019665	interleukin 1 receptor antagonist [Source:VGNC Symbol;Acc:VGNC:30136]	IL1RN	-1.69415	3.27551	0.000448169	0.0172418
ENSBTAG00000011500	calsequestrin 2 [Source:VGNC Symbol;Acc:VGNC:26787]	CASQ2	-4.5359	1.88948	0.000456873	0.0175055
ENSBTAG00000002335	heart and neural crest derivatives expressed 1 [Source:VGNC Symbol;Acc:VGNC:29746]	HAND1	-8.76356	2.71663	0.000466859	0.0177476
ENSBTAG00000000224	tetraspanin 15 [Source:VGNC Symbol;Acc:VGNC:36430]	TSPAN15	-1.58006	2.89399	0.000466943	0.0177476
ENSBTAG00000016944	#N/A	#N/A	-2.27774	1.82224	0.00046982	0.0177855
ENSBTAG00000030940	GTPase, IMAP family member 7 [Source:NCBI gene (formerly Entrezgene);Acc:510988]	GIMAP7	1.47531	4.0683	0.000486952	0.0183606
ENSBTAG00000001492	FYN binding protein 1 [Source:VGNC Symbol;Acc:VGNC:29160]	FYB1	-1.72216	2.68456	0.000492305	0.0184583
ENSBTAG00000009987	integrin subunit beta 3 [Source:NCBI gene (formerly Entrezgene);Acc:282642]	ITGB3	1.13502	7.2669	0.000497008	0.0184583
ENSBTAG00000038706	metallothionein 1E [Source:NCBI gene (formerly Entrezgene);Acc:768319]	MT1E	-1.63662	2.73258	0.000497159	0.0184583
ENSBTAG00000000245	NHS like 1 [Source:VGNC Symbol;Acc:VGNC:32072]	NHSL1	1.97451	3.05798	0.000497343	0.0184583
ENSBTAG00000017746	slit guidance ligand 3 [Source:VGNC Symbol;Acc:VGNC:34961]	SLIT3	-2.39005	1.80468	0.000520888	0.0192298
ENSBTAG00000001770	ST8 alpha-N-acetyl-neuraminide alpha-2,8-sialyltransferase 5 [Source:VGNC Symbol;Acc:VGNC:54494]	ST8SIA5	1.31704	3.72576	0.000522194	0.0192298
ENSBTAG00000015981	ETS variant transcription factor 1 [Source:VGNC Symbol;Acc:VGNC:28628]	ETV1	2.37554	3.28624	0.000526199	0.0193021
ENSBTAG00000031871	NFKB activating protein like [Source:VGNC Symbol;Acc:VGNC:54230]	NKAPL	-1.49211	3.12952	0.000554717	0.020222
ENSBTAG00000008504	synaptogyrin 3 [Source:VGNC Symbol;Acc:VGNC:35525]	SYNGR3	-2.29366	2.66596	0.000556543	0.020222
ENSBTAG00000000536	zinc finger protein 395 [Source:VGNC Symbol;Acc:VGNC:37266]	ZNF395	-1.11211	5.66569	0.000557685	0.020222
ENSBTAG00000019596	G protein-coupled receptor class C group 5 member B [Source:VGNC Symbol;Acc:VGNC:29607]	GPRC5B	1.37256	4.54249	0.000574346	0.0205397
ENSBTAG00000024482	RAB GTPase activating protein 1 like [Source:NCBI gene (formerly Entrezgene);Acc:540101]	0	-1.1751	4.62902	0.000576301	0.0205397
ENSBTAG00000014809	annexin A6 [Source:VGNC Symbol;Acc:VGNC:25968]	ANXA6	0.950342	8.20358	0.000576533	0.0205397
ENSBTAG00000000243	heme binding protein 2 [Source:VGNC Symbol;Acc:VGNC:29798]	HEBP2	1.31756	4.3436	0.00057706	0.0205397
ENSBTAG00000007490	sulfatase 2 [Source:VGNC Symbol;Acc:VGNC:35466]	SULF2	-2.38096	3.90629	0.000578903	0.0205397
ENSBTAG00000016622	T cell activation inhibitor, mitochondrial [Source:VGNC Symbol;Acc:VGNC:35677]	TCAIM	-2.5688	1.83382	0.00057947	0.0205397
ENSBTAG00000017310	eva-1 homolog C [Source:VGNC Symbol;Acc:VGNC:28633]	EVA1C	-1.76947	2.33376	0.000622292	0.0219753
ENSBTAG00000016915	fms related receptor tyrosine kinase 1 [Source:VGNC Symbol;Acc:VGNC:29041]	FLT1	1.98318	2.34134	0.00064221	0.0225557
ENSBTAG00000018373	dihydropyrimidinase like 2 [Source:VGNC Symbol;Acc:VGNC:28195]	DPYSL2	-0.926598	6.9984	0.000643494	0.0225557
ENSBTAG00000019366	RNA polymerase II subunit B [Source:VGNC Symbol;Acc:VGNC:33136]	POLR2B	1.14061	10.2509	0.000647433	0.02261
ENSBTAG00000000090	SEC31 homolog B, COPII coat complex component [Source:VGNC Symbol;Acc:VGNC:34418]	SEC31B	-2.72162	1.70923	0.00065809	0.0228977
ENSBTAG00000006945	coiled-coil domain containing 50 [Source:VGNC Symbol;Acc:VGNC:26898]	CCDC50	1.03766	5.07023	0.000703888	0.0243664
ENSBTAG00000014921	interleukin 6 [Source:VGNC Symbol;Acc:VGNC:30166]	IL6	1.51044	3.14274	0.000705452	0.0243664
ENSBTAG00000032774	adipogenesis regulatory factor [Source:VGNC Symbol;Acc:VGNC:25680]	ADIRF	-1.33325	9.11857	0.000711934	0.0245009
ENSBTAG00000032591	collagen triple helix repeat containing 1 [Source:VGNC Symbol;Acc:VGNC:27796]	CTHRC1	1.39371	5.67395	0.000724489	0.0248426
ENSBTAG00000013066	Bos taurus insulin like growth factor 2 (IGF2), transcript variant 2, mRNA. [Source:RefSeq mRNA;Acc:NM_001367627]	IGF2	-1.6723	11.5709	0.000731728	0.0250003
ENSBTAG00000019455	myosin VB [Source:VGNC Symbol;Acc:VGNC:31827]	MYO5B	-1.73368	2.65152	0.000769037	0.0261804
ENSBTAG00000024381	mannosidase alpha class 1A member 1 [Source:VGNC Symbol;Acc:VGNC:31161]	MAN1A1	0.99854	6.86047	0.000772444	0.0262022
ENSBTAG00000034147	olfactomedin like 2B [Source:VGNC Symbol;Acc:VGNC:32423]	OLFML2B	-1.92018	3.8833	0.0007795	0.0263471
ENSBTAG00000011420	carbonic anhydrase 9 [Source:VGNC Symbol;Acc:VGNC:26659]	CA9	-1.68767	4.24864	0.000788024	0.0265404
ENSBTAG00000016057	cysteine and glycine rich protein 1 [Source:VGNC Symbol;Acc:VGNC:27773]	CSRP1	1.22503	6.39627	0.000792009	0.02658
ENSBTAG00000021434	endothelin 2 [Source:VGNC Symbol;Acc:VGNC:28328]	EDN2	-1.27032	4.59319	0.000795458	0.0266015
ENSBTAG00000023289	solute carrier family 26 member 10 [Source:VGNC Symbol;Acc:VGNC:97312]	SLC26A10	-2.41209	1.18752	0.000799307	0.0266361
ENSBTAG00000006726	coiled-coil domain containing 102B [Source:VGNC Symbol;Acc:VGNC:56364]	CCDC102B	1.56304	2.67745	0.00081567	0.0269999
ENSBTAG00000010802	potassium two pore domain channel subfamily K member 7 [Source:VGNC Symbol;Acc:VGNC:30477]	KCNK7	-2.22721	1.95842	0.000815931	0.0269999
ENSBTAG00000004849	immunoglobulin superfamily member 3 [Source:VGNC Symbol;Acc:VGNC:30094]	IGSF3	-2.10681	1.79327	0.000827801	0.0272972
ENSBTAG00000017748	ring finger protein 44 [Source:VGNC Symbol;Acc:VGNC:34069]	RNF44	-1.07509	5.06978	0.000838701	0.0274783
ENSBTAG00000052369	0	0	1.13593	4.69712	0.000839097	0.0274783
ENSBTAG00000001725	C-X-C motif chemokine ligand 10 [Source:VGNC Symbol;Acc:VGNC:27846]	CXCL10	2.64371	4.07101	0.000882631	0.0288042
ENSBTAG00000016525	integrin subunit alpha 1 [Source:VGNC Symbol;Acc:VGNC:30310]	ITGA1	1.44301	3.63681	0.00090727	0.0295065
ENSBTAG00000021204	testin LIM domain protein [Source:VGNC Symbol;Acc:VGNC:35752]	TES	1.06794	5.42858	0.000916763	0.0297132
ENSBTAG00000014450	nitric oxide synthase interacting protein [Source:VGNC Symbol;Acc:VGNC:32175]	NOSIP	-1.34819	4.53866	0.000929982	0.0298667
ENSBTAG00000003313	TNF receptor superfamily member 9 [Source:VGNC Symbol;Acc:VGNC:36171]	TNFRSF9	2.34057	2.09451	0.000930645	0.0298667
ENSBTAG00000010253	synaptotagmin like 1 [Source:VGNC Symbol;Acc:VGNC:35546]	SYTL1	-1.38555	3.32707	0.000930968	0.0298667
ENSBTAG00000006052	phospholipase C delta 3 [Source:VGNC Symbol;Acc:VGNC:32985]	PLCD3	-1.2957	3.45181	0.00094486	0.03021
ENSBTAG00000002574	myozenin 2 [Source:VGNC Symbol;Acc:VGNC:31841]	MYOZ2	-2.30282	1.39901	0.000955966	0.0304622
ENSBTAG00000009902	aldo-keto reductase family 1, member B1 (aldose reductase) [Source:NCBI gene (formerly Entrezgene);Acc:317748]	AKR1B1	-1.89891	3.37084	0.000975484	0.0309798
ENSBTAG00000020054	TNF receptor superfamily member 21 [Source:VGNC Symbol;Acc:VGNC:36166]	TNFRSF21	0.953588	9.42796	0.000996654	0.0315463
ENSBTAG00000003771	#N/A	#N/A	5.39297	3.77801	0.00101923	0.0321532
ENSBTAG00000021435	MAF bZIP transcription factor F [Source:VGNC Symbol;Acc:VGNC:31140]	MAFF	-1.11299	5.16023	0.00102571	0.0322501
ENSBTAG00000017500	potassium two pore domain channel subfamily K member 12 [Source:VGNC Symbol;Acc:VGNC:30467]	KCNK12	2.68973	2.51466	0.0010402	0.0325258
ENSBTAG00000032122	CD19 molecule [Source:VGNC Symbol;Acc:VGNC:27007]	CD19	-1.74611	2.62621	0.00104135	0.0325258
ENSBTAG00000018691	ras homolog family member U [Source:VGNC Symbol;Acc:VGNC:33955]	RHOU	-1.2268	4.30168	0.00104485	0.0325277
ENSBTAG00000009607	LARGE xylosyl- and glucuronyltransferase 2 [Source:VGNC Symbol;Acc:VGNC:30789]	LARGE2	-1.20533	3.775	0.00106266	0.0329738
ENSBTAG00000019129	biotinidase [Source:VGNC Symbol;Acc:VGNC:26594]	BTD	-1.36519	3.01614	0.00107908	0.0333738
ENSBTAG00000004679	tryptophanyl-tRNA synthetase 1 [Source:VGNC Symbol;Acc:VGNC:36863]	WARS1	-0.960305	7.13748	0.00110387	0.0340293
ENSBTAG00000046142	protein kinase cAMP-dependent type I regulatory subunit beta [Source:VGNC Symbol;Acc:VGNC:58609]	PRKAR1B	-1.31279	4.41555	0.00112169	0.0344666
ENSBTAG00000025398	ubiquitin D [Source:NCBI gene (formerly Entrezgene);Acc:504548]	0	-2.61092	1.16189	0.00112988	0.0345048
ENSBTAG00000011059	cyclin dependent kinase inhibitor 2C [Source:VGNC Symbol;Acc:VGNC:27146]	CDKN2C	-0.945789	7.32828	0.00113023	0.0345048
ENSBTAG00000010060	solute carrier family 43 member 3 [Source:VGNC Symbol;Acc:VGNC:54892]	SLC43A3	-1.34693	4.99157	0.00121205	0.036807
ENSBTAG00000004903	keratin 15 [Source:VGNC Symbol;Acc:VGNC:50396]	KRT15	-1.30208	4.31005	0.00121342	0.036807
ENSBTAG00000003457	activating transcription factor 5 [Source:VGNC Symbol;Acc:VGNC:26243]	ATF5	-1.02001	6.68612	0.0012198	0.0368438
ENSBTAG00000017738	EMI domain containing 1 [Source:VGNC Symbol;Acc:VGNC:28472]	EMID1	-2.11133	2.30472	0.00122242	0.0368438
ENSBTAG00000017733	carbonic anhydrase II [Source:NCBI gene (formerly Entrezgene);Acc:280740]	CA2	-1.94521	1.98885	0.00125445	0.0376891
ENSBTAG00000011473	myosin light chain 9 [Source:VGNC Symbol;Acc:VGNC:57010]	MYL9	1.11769	9.30221	0.00126517	0.0378909
ENSBTAG00000018255	actinin alpha 1 [Source:VGNC Symbol;Acc:VGNC:25581]	ACTN1	1.32747	10.7347	0.00127843	0.0381673
ENSBTAG00000002391	transforming growth factor beta 1 induced transcript 1 [Source:VGNC Symbol;Acc:VGNC:35801]	TGFB1I1	0.957944	6.78399	0.00129979	0.0386831
ENSBTAG00000013909	BOC cell adhesion associated, oncogene regulated [Source:VGNC Symbol;Acc:VGNC:26536]	BOC	-2.06444	2.69264	0.00134419	0.0398791
ENSBTAG00000012626	beta-1,4-galactosyltransferase 5 [Source:VGNC Symbol;Acc:VGNC:26392]	B4GALT5	-0.963716	5.42696	0.00135422	0.0400509
ENSBTAG00000012237	AE binding protein 1 [Source:VGNC Symbol;Acc:VGNC:25703]	AEBP1	-1.37863	6.54665	0.00137214	0.0404546
ENSBTAG00000004641	pleckstrin homology domain containing A6 [Source:VGNC Symbol;Acc:VGNC:59357]	PLEKHA6	-1.13414	3.84632	0.00137775	0.040494
ENSBTAG00000002668	zinc finger protein 711 [Source:VGNC Symbol;Acc:VGNC:37337]	ZNF711	0.959261	5.3272	0.00142233	0.0416747
ENSBTAG00000007718	TGFB induced factor homeobox 1 [Source:VGNC Symbol;Acc:VGNC:35807]	TGIF1	-1.16726	3.66663	0.00142925	0.0417481
ENSBTAG00000006703	prostaglandin D2 receptor [Source:VGNC Symbol;Acc:VGNC:33499]	PTGDR	1.62314	2.75075	0.00143563	0.0417545
ENSBTAG00000046218	Kruppel like factor 11 [Source:VGNC Symbol;Acc:VGNC:52789]	KLF11	-1.14239	4.55875	0.00143829	0.0417545
ENSBTAG00000000140	epoxide hydrolase 1 [Source:VGNC Symbol;Acc:VGNC:28541]	EPHX1	-1.42242	3.38868	0.00145697	0.0421675
ENSBTAG00000021899	phosphodiesterase 9A [Source:VGNC Symbol;Acc:VGNC:32688]	PDE9A	-2.03721	1.54889	0.0014833	0.0427444
ENSBTAG00000013774	coiled-coil domain containing 9B [Source:VGNC Symbol;Acc:VGNC:55108]	CCDC9B	-1.24345	3.71606	0.00148594	0.0427444
ENSBTAG00000037389	tripartite motif containing 44 [Source:VGNC Symbol;Acc:VGNC:36336]	TRIM44	2.0945	1.62126	0.00149253	0.0427524
ENSBTAG00000003948	farnesyl diphosphate synthase [Source:NCBI gene (formerly Entrezgene);Acc:281156]	FDPS	-0.874591	8.12164	0.00149525	0.0427524
ENSBTAG00000004723	testis expressed 2 [Source:VGNC Symbol;Acc:VGNC:35763]	TEX2	-0.930474	5.82536	0.00151691	0.0432368
ENSBTAG00000047062	LDL receptor related protein 3 [Source:VGNC Symbol;Acc:VGNC:30991]	LRP3	2.15202	1.29321	0.00152133	0.0432368
ENSBTAG00000004471	#N/A	#N/A	0.922185	9.26548	0.00154197	0.043677
ENSBTAG00000001244	plasminogen activator, tissue type [Source:VGNC Symbol;Acc:VGNC:32974]	PLAT	-1.19044	7.6282	0.00154789	0.043677
ENSBTAG00000011482	solute carrier family 43 member 2 [Source:VGNC Symbol;Acc:VGNC:34875]	SLC43A2	-1.12179	6.07151	0.00155066	0.043677
ENSBTAG00000004553	tropomyosin 4 [Source:VGNC Symbol;Acc:VGNC:36254]	TPM4	0.884187	12.0174	0.00156856	0.0439683
ENSBTAG00000004997	catenin alpha like 1 [Source:VGNC Symbol;Acc:VGNC:27801]	CTNNAL1	0.918241	7.08448	0.00157029	0.0439683
ENSBTAG00000019453	prostaglandin E synthase [Source:VGNC Symbol;Acc:VGNC:33505]	PTGES	-1.85823	3.91864	0.00157699	0.0440254
ENSBTAG00000007704	ELOVL fatty acid elongase 7 [Source:VGNC Symbol;Acc:VGNC:28453]	ELOVL7	1.05384	5.22756	0.00162317	0.0451814
ENSBTAG00000046668	angiogenin 2 [Source:NCBI gene (formerly Entrezgene);Acc:783907]	ANG2	-1.30108	3.52826	0.00174133	0.0483284
ENSBTAG00000026309	zinc fingers and homeoboxes 2 [Source:VGNC Symbol;Acc:VGNC:37183]	ZHX2	-2.08159	1.5843	0.00177418	0.049096
ENSBTAG00000000995	terminal nucleotidyltransferase 5A [Source:VGNC Symbol;Acc:VGNC:28815]	TENT5A	1.45851	2.69066	0.00179562	0.0495446
ENSBTAG00000031869	zinc finger and SCAN domain containing 26 [Source:VGNC Symbol;Acc:VGNC:37378]	ZSCAN26	-1.4534	3.23768	0.00180944	0.0497808
