# Supplementary material for: Establishment and characterization of cytochrome P450 1A1 CRISPR/Cas9 Knockout Bovine Foetal Hepatocyte Cell Line (BFH12)
Source: Cell Biol Toxicol. 2024 Mar 26;40(1):18. doi: 10.1007/s10565-024-09856-7 (PMC10963470; doi:10.1007/s10565-024-09856-7)
Supplement: Supplementary file 3 — Supplementary file3 (XLSX 16 KB) [file 10565_2024_9856_MOESM3_ESM.xlsx]

## Sheet: GO
Table 5a. GO enrichment analysis. Table reports the over-represented BP terms in the list of DEGs resulted from the pair-wise comparison CYP1A1 KO vs CTL cells. Gene ratio corresponds to number of annotated DEGs/number of DEGs possessing a BP annotation; Bg Ratio represents the ratio between the number of annotated genes and the number of genes having a BP annotation in the background list. P-val…
ID	Description	GeneRatio	BgRatio	pvalue	p.adjust	count	geneID
GO:0009653	anatomical structure morphogenesis	29/112	302/3101	4.0683e-07	5.85835e-05	29	ACTG2/CHN1/CXCL10/ACTA2/INHBA/CXCL9/IL6/IL18/FST/OSR2/ACTN1/COL4A1/TGFB1I1/ANXA6/HAND1/AQP1/MYOZ2/PTGIS/RNASE4/TNNC1/FUT1/IGF2/ANG2/EDN2/RHOU/ATP6V1B1/BMP4/WARS1/DPYSL2
GO:0003008	system process	17/112	154/3101	2.5282e-05	0.00169664	17	LMCD1/ACTA2/INHBA/FABP5/PTGS2/CCND2/NPR3/ANXA6/SCNN1B/AQP1/USH1C/MYOZ2/TNNC1/PTGES/EDN2/ATP6V1B1/BMP4
GO:0048513	animal organ development	28/112	364/3101	5.44917e-05	0.00156936	28	ACTG2/CTSK/ACTA2/INHBA/PTGS2/IL6/UFM1/CKB/IL18/FST/OSR2/ACTN1/COL4A1/TGFB1I1/ANXA6/HAND1/AQP1/MYOZ2/RNASE4/TNNC1/ST14/FUT1/IGF2/EDN2/ATP6V1B1/MAFF/BMP4/DPYSL2
GO:0065008	regulation of biological quality	32/112	476/3101	0.00020229	0.00585054	32	CXCL10/CTSK/ACTA2/INHBA/TRIM44/FABP5/PTGS2/CXCL9/NPR3/IL6/CKB/IL18/ACTN1/DHRS3/SYT1/ANXA6/SCNN1B/TF/AQP1/USH1C/SULT1A1/TNNC1/F2RL2/CA2/AKR1B1/PTGES/ADGRL1/EDN2/DHRS9/ATP6V1B1/BMP4/DPYSL2
GO:0042127	regulation of cell population proliferation	16/112	165/3101	0.000216365	0.00585054	16	CXCL10/INHBA/CXCL9/CNN1/CCND2/NPR3/IL6/IL18/OSR2/TES/AQP1/RNASE4/PTGES/IGF2/EDN2/BMP4
GO:0050793	regulation of developmental process	22/112	274/3101	0.000122285	0.00444812	22	CHN1/CXCL10/PPARG/CTSK/INHBA/PTGS2/CXCL9/IL6/IL18/FST/OSR2/TGFB1I1/AQP1/PTGIS/FUT1/MAMSTR/IGF2/ADGRL1/RHOU/BMP4/WARS1/DPYSL2
GO:0030154	cell differentiation	30/112	459/3101	0.000564688	0.0106706	30	CHN1/DEFB1/CXCL10/PPARG/ACTA2/ETV1/INHBA/TAGLN/PTGS2/CXCL9/IL6/IL18/FST/OSR2/ACTN1/SYT1/TGFB1I1/ANXA6/HAND1/USH1C/MYOZ2/RNASE4/ST14/MAMSTR/IGF2/ANG2/EDN2/MAFF/BMP4/DPYSL2
GO:0051049	regulation of transport	17/112	198/3101	0.000586702	0.0106706	17	CXCL10/INHBA/FABP5/CXCL9/IL6/UFM1/ACTN1/TSPAN13/SYT1/AQP1/SYNGR3/RNASE4/TNNC1/CA2/PTGES/SLC43A2/BMP4
GO:0006952	defense response	16/112	198/3101	0.00166132	0.0241722	16	DEFB1/CXCL10/TRIM44/PTGS2/CXCL9/PTGER4/IL6/COTL1/IL18/SCNN1B/AQP1/CFB/C1S/PTGIS/PTGES/HMGB3
GO:0009605	response to external stimulus	22/112	320/3101	0.00190024	0.0244505	22	DEFB10/CHN1/DEFB1/CXCL10/ACTA2/TRIM44/PTGS2/CXCL9/PTGER4/IL6/COTL1/IL18/SCNN1B/AQP1/CFB/C1S/PTGIS/PTGES/HMGB3/EDN2/BMP4/DPYSL2
GO:0008283	cell population proliferation	17/112	221/3101	0.00203053	0.0246202	17	CXCL10/INHBA/CXCL9/CNN1/CCND2/NPR3/IL6/IL18/FST/OSR2/TES/AQP1/RNASE4/PTGES/IGF2/EDN2/BMP4
GO:0051239	regulation of multicellular organismal process	20/112	288/3101	0.00278749	0.0311984	20	LMCD1/CXCL10/CTSK/INHBA/FABP5/PTGS2/IL6/IL18/FST/OSR2/TGFB1I1/ANXA6/AQP1/PTGIS/TNNC1/FUT1/PTGES/EDN2/BMP4/WARS1
GO:0045595	regulation of cell differentiation	13/112	164/3101	0.00544857	0.047142	13	CXCL10/PPARG/INHBA/PTGS2/CXCL9/IL6/IL18/FST/TGFB1I1/MAMSTR/IGF2/BMP4/DPYSL2

## Sheet: KEGG
Table 5b. Kegg enrichment analysis. Table reports the over-represented KEGG terms in the list of DEGs resulted from the pair-wise comparison CYP1A1 KO vs CTL cells. Gene ratio corresponds to number of annotated DEGs/number of DEGs possessing a KEGG annotation; Bg Ratio represents the ratio between the number of annotated genes and the number of genes having a KEGG annotation in the background lis…
ID	Description	GeneRatio	BgRatio	pvalue	p.adjust	count	Entrez ID
bta04060	Cytokine-cytokine receptor interaction	14/177	72/4218	1.11243e-06	0.00016019	14	517587/507359/509038/281867/281249/538672/513990/407216/508044/281860/280826/615107/520341/537922
bta04514	Cell adhesion molecules	11/177	48/4218	3.03538e-06	0.000218547	11	282637/282530/539241/613842/282490/100848815/282662/506214/407173/618198/282491
bta04145	Phagosome	14/177	93/4218	2.54309e-05	0.00122068	14	282530/511581/539241/777775/282490/100848815/281530/506214/338059/281873/407173/513684/282491/282642
bta04510	Focal adhesion	14/177	115/4218	0.000271054	0.00860929	14	529939/506953/282122/281165/281530/615414/282191/281873/286865/282642/503620/535951/505964/524770
bta04151	PI3K-Akt signaling pathway	18/177	175/4218	0.000319747	0.00860929	18	529939/506953/785576/282122/507359/282856/281530/615414/282191/281873/286865/785655/282642/503620/280826/281240/535951/517359
bta04350	TGF-beta signaling pathway	10/177	66/4218	0.00035872	0.00860929	10	517587/280705/510559/509942/281867/281530/497011/407216/327681/510050
bta04659	Th17 cell differentiation	8/177	52/4218	0.00126726	0.0260693	8	282530/539241/507359/282490/100848815/506214/282491/280826
bta05164	Influenza A	11/177	93/4218	0.00157577	0.0283639	11	282530/539241/281249/282490/100848815/506214/286865/282491/280826/615107/281156
bta04260	Cardiac muscle contraction	7/177	46/4218	0.00271969	0.043515	7	497015/509486/281544/282608/519758/528555/535277
